# Supplementary material for: Generation of an E. coli platform strain for improved sucrose utilization using adaptive laboratory evolution
Source: Microb Cell Fact. 2019 Jun 29;18:116. doi: 10.1186/s12934-019-1165-2 (PMC6599523; doi:10.1186/s12934-019-1165-2)
Supplement: Supplementary file 1 — Additional file 1: Data file S1. All mutation list of ALE resequenced clones and populations. [file 12934_2019_1165_MOESM1_ESM.xlsx]

## Sheet: Read Me
	This document has the mutations table for ALE on sucrose experiment. Each sheet name is representing the experiment name for specific K-12 derivative with E. coli W mutation table on the last sheet
	Numbers Sheet Name	Numbers Table Name	Excel Worksheet Name
	Sheet
	Sheet 1	SUC cscBAK Mutation Table	Sheet 1 - SUC cscABK Mutation T
	Sheet 2	SUC cscBAKp Mutation Table	Sheet 2 - SUC cscBKAp Mutation T
	Sheet 3	SUC E. coli W Mutation Table	Sheet 1 - SUC E. coli Mutation T
	- Legands:
	• A#	The ALE experiment number the re-sequenced clone or population was selected from
	• F#	Flask number each re-sequenced clone or population was selected from
	• I#	represent isolate type either population (0) or clone (1)
	Note:
	mutations presence is represented by percentage of frequencies in re-sequencing reads			(1 means 100)

## Sheet: Sheet 1 - SUC cscBKA Mutation
Position	Mutation Type	Sequence Change	Gene	Product	Details	SUC cscABK A1 F136 I0	SUC cscABK A1 F136 I1	SUC cscABK A2 F134 I0	SUC cscABK A2 F134 I1	SUC cscABK A3 F140 I0	SUC cscABK A3 F140 I1
3,265,243	SNP	C→T	tdcG	L-serine dehydratase 3, anaerobic	G13D (GGT→GAT)					0.16	1
4,193,289	SNP	T→G	rpoC	RNA polymerase, beta prime subunit	L770R (CTC→CGC)					0.76
4,194,113	SNP	A→C	rpoC	RNA polymerase, beta prime subunit	T1045P (ACC→CCC)					0.2	1
4,192,973	SNP	C→A	rpoC	RNA polymerase, beta prime subunit	Q665K (CAG→AAG)			0.06
4,194,501	SNP	G→C	rpoC	RNA polymerase, beta prime subunit	R1174P (CGT→CCT)			0.18
4,188,737	SNP	C→T	rpoB	RNA polymerase, beta subunit	S621F (TCC→TTC)	0.48	1
4,188,728	SNP	A→T	rpoB	RNA polymerase, beta subunit	Q618L (CAG→CTG)			0.04
3,821,490	DEL	Δ82 bp	pyrE/rph	orotate phosphoribosyltransferase/ribonuclease PH (defective);enzyme; Degradation of RNA; RNase PH		0.43	1			0.25
2,019,519	DEL	Δ1 bp	fliF	flagellar basal-body MS-ring and collar protein	coding (660/1659 nt)	0.24
2,169,336	SNP	C→T	baeS	sensory histidine kinase in two-component regulatory system with BaeR	T277M (ACG→ATG)					0.11	1
4,402,587	SNP	T→G	amiB	N-acetylmuramoyl-l-alanine amidase II	W298G (TGG→GGG)				1
					count (>=.20)	3	2	0	1	3	3
					average	2	1.1547
					Aver. Clone	2	0.816497
					Aver. Pop	2	1.41421

## Sheet: Sheet 2 - SUC cscBKAp Mutation
Position	Mutation Type	Sequence Change	Gene	Product	Details	SUC cscABKp A1 F138 I0	SUC cscABKp A1 F138 I1	SUC cscABKp A2 F140 I0	SUC cscABKp A2 F140 I1	SUC cscABKp A3 F139 I0	SUC cscABKp A3 F139 I1
4,194,203	SNP	C→T	rpoC	RNA polymerase, beta prime subunit	R1075C (CGT→TGT)	0.93	1	1	1
1,550,430	SNP	T→A	yddK	pseudogene, leucine-rich protein, putative glycoportein	pseudogene (916/951 nt)	0.25
4,137,419	DEL	Δ81 bp	metL	Bifunctional aspartokinase/homoserine dehydrogenase 2	coding (1954‑2034/2433 nt)			0.31
4,194,113	SNP	A→C	rpoC	RNA polymerase, beta prime subunit	T1045P (ACC→CCC)					0.83
3,821,446	SNP	T→G	pyrE, rph	orotate phosphoribosyltransferase/ribonuclease PH (defective),enzyme, Degradation of RNA, RNase PH	intergenic (‑47/+19)					0.71
4,193,912	SNP	C→T	rpoC	RNA polymerase, beta prime subunit	R978C (CGT→TGT)					0.1	1
					count (>=.20)	2	1	2	1	2	1
					average	1.5	0.5
					Aver. Clone	1	0
					Aver. Pop	2	0

## Sheet: Sheet 3 - SUC E. coli W
Position	Mutation Type	Sequence Change	Gene	Product	Details	SUC W A1 F155 I0	SUC W A1 F155 I1	SUC W A2 F158 I0	SUC W A2 F158 I1	SUC W A3 F156 I0	SUC W A3 F156 I1
737,028	SNP	G→C	mrdB	rod shape-determining protein RodA	S31R (AGC→AGG)	0.77
2,659,631	DEL	Δ10 bp	cscR	sucrose operon repressor	coding (132‑141/996 nt)	0.74
737,723	SNP	C→G	mrdA	penicillin-binding protein 2	W434C (TGG→TGC)	0.15	1
2,658,947	DEL	Δ1,403 bp	cscR, dsdX,dsdA	Sucrose operon repressor (Csc operon regulatory protein), permease DsdX, D-serine dehydratase (EC:4.3.1.18)			1
737,010	SNP	G→T	mrdB	rod shape-determining protein RodA	S37R (AGC→AGA)			0.81
1,358,187	SNP	G→T	kdsA	2-dehydro-3-deoxyphosphooctonate aldolase	Q86H (CAG→CAT)			0.76
2,657,153	SNP	G→A	cscK, cscA	aminoimidazole riboside kinase/glycosyl hydrolase family 32	intergenic (‑34/‑182)			0.7
736,313	SNP	C→G	mrdB	rod shape-determining protein RodA	E270Q (GAA→CAA)			0.05	1
2,922,296	SNP	G→A	ratA,smpB	hypothetical protein/SsrA-binding protein	intergenic (‑22/‑110)			0.14	1
29,483	SNP	G→C	ispH	4-hydroxy-3-methylbut-2-enyl diphosphate reductase	A6P (GCC→CCC)					0.47
2,659,598	DEL	Δ21 bp	cscR	sucrose operon repressor	coding (154‑174/996 nt)					0.46
2,659,120	DEL	Δ84 bp	cscR	sucrose operon repressor	coding (569‑652/996 nt)					0.13	1
					count (>=.20)	2	2	3	2	2	1
					average	2	0.57735
					Aver. Clone	1.66667	0.471405
					Aver. Pop	2.33333	0.471405
